# Supplementary material for: anti-Tricyclo­[4.2.1.12,5]deca-3,7-diene-9-endo,10-endo-diol
Source: Acta Crystallogr Sect E Struct Rep Online. 2008 Nov 8;64(Pt 12):o2270. doi: 10.1107/S1600536808035423 (PMC2959889; doi:10.1107/S1600536808035423)
Supplement: Supplementary file 1 [file e-64-o2270-sup1.cif]

##############################################################################
###                                                                        ###
###        Electronic paper (Acta Crystallographica Section E)             ###
###                                                                        ###
##############################################################################
#                                                                            #
# This CIF contains the data in a paper accepted for publication in Acta     #
# Crystallographica Section E. It conforms to the requirements of Notes      #
# for Authors for Section E, and has been peer reviewed under the auspices   #
# of the IUCr Commission on Journals.                                        #
#                                                                            #
# Full details of the Crystallographic Information File format               #
# are given in the paper "The Crystallographic Information File (CIF):       #
# a New Standard Archive File for Crystallography" by S. R. Hall, F. H.      #
# Allen and I. D. Brown [Acta Cryst. (1991), A47, 655-685].                  #
#                                                                            #
# The current version of the core CIF dictionary is obtainable from          #
# ftp://ftp.iucr.org/pub/cif_core.dic. The current version number is 2.4.    #
#                                                                            #
# Software is freely available for graphical display of the structure(s) in  #
# this CIF.  For information consult the CIF home page http://www.iucr.org/  #
# cif/home.html                                                              #
#                                                                            #
# This file may be used for bona fide research purposes within the           #
# scientific community so long as proper attribution is given to the journal # 
# article from which it was obtained.                                        #
#                                                                            #
##############################################################################
                                             
data_global
_audit_creation_method     'WinGX routine CIF_UPDATE'
_audit_conform_dict_name     cif_core.dic
_audit_conform_dict_version     2.3
_journal_date_recd_electronic     2008-09-30
_journal_date_accepted     2008-10-29
_journal_name_full     'Acta Crystallographica, Section E'
_journal_year     2008
_journal_volume     64
_journal_issue     12
_journal_page_first     o2270
_journal_page_last     o2270
_journal_paper_category     QO
_journal_coeditor_code     FJ2159
_publ_contact_author_name     'Daniel S. Jones'
_publ_contact_author_address
;
Department of Chemistry
The University of North Carolina at Charlotte
9201 University City Blvd.
Charlotte, NC 28223, USA
;
_publ_contact_author_email     'djones@uncc.edu, metzkorn@uncc.edu'
_publ_contact_author_fax     (704)6873151
_publ_contact_author_phone     (704)6874438
_publ_section_title
;\
<i>anti</i>-Tricyclo[4.2.1.1^2,5^]deca-3,7-diene-9-<i>endo</i>,10<i>-endo</i>-\
diol
;
loop_
    _publ_author_name
    _publ_author_address
    'Andria D. Harris'
;Department of Chemistry
The University of North Carolina at Charlotte
9201 University City Boulevard
Charlotte, NC 28223, USA
;
    'Amy D. Baucom'
;Department of Chemistry
The University of North Carolina at Charlotte
9201 University City Boulevard
Charlotte, NC 28223, USA
;
    'Maria del Rosario I. Amado Sierra'
;Department of Chemistry
The University of North Carolina at Charlotte
9201 University City Boulevard
Charlotte, NC 28223, USA
;
    'Daniel S. Jones'
;Department of Chemistry
The University of North Carolina at Charlotte
9201 University City Boulevard
Charlotte, NC 28223, USA
;
    'Markus Etzkorn'
;Department of Chemistry
The University of North Carolina at Charlotte
9201 University City Boulevard
Charlotte, NC 28223, USA
;
data_I
_audit_creation_method     'WinGX routine CIF_UPDATE'
_chemical_name_systematic
;
<i>anti</i>-Tricyclo[4.2.1.1^2,5^]deca-3,7-diene-9-<i>endo</i>,10-<i>endo</i>-
diol
;
_chemical_formula_moiety     'C10 H12 O2'
_chemical_formula_sum     'C10 H12 O2'
_chemical_formula_iupac     'C10 H12 O2'
_chemical_formula_weight     164.2
_symmetry_cell_setting     monoclinic
_symmetry_space_group_name_H-M     'P 21/c'
_symmetry_space_group_name_Hall     '-P 2ybc'
loop_
    _symmetry_equiv_pos_as_xyz
    'x, y, z'
    '-x, y+1/2, -z+1/2'
    '-x, -y, -z'
    'x, -y-1/2, z-1/2'
_cell_length_a     10.3730(14)
_cell_length_b     9.8494(14)
_cell_length_c     7.7128(11)
_cell_angle_alpha     90
_cell_angle_beta     91.850(11)
_cell_angle_gamma     90
_cell_volume     787.59(19)
_cell_formula_units_Z     4
_cell_measurement_reflns_used     22
_cell_measurement_theta_min     36.50
_cell_measurement_theta_max     41.76
_cell_measurement_temperature     295(2)
_exptl_crystal_description     irregular
_exptl_crystal_colour     brown
_exptl_crystal_size_max     0.5
_exptl_crystal_size_mid     0.5
_exptl_crystal_size_min     0.5
_exptl_crystal_density_diffrn     1.385
_exptl_crystal_density_method     'not measured'
_exptl_crystal_F_000     352
_exptl_absorpt_coefficient_mu     0.769
_exptl_absorpt_correction_type     none
_diffrn_radiation_type     CuK\a
_diffrn_radiation_wavelength     1.54184
_diffrn_measurement_device_type     'Enraf--Nonius CAD-4'
_diffrn_measurement_device     '\k-geometry diffractometer'
_diffrn_measurement_method     'Nonprofiled \w/2\q'
_diffrn_reflns_number     5405
_diffrn_reflns_av_R_equivalents     0.0379
_diffrn_reflns_av_sigmaI/netI     0.0252
_diffrn_reflns_theta_min     4.26
_diffrn_reflns_theta_max     67.46
_diffrn_reflns_theta_full     67.46
_diffrn_measured_fraction_theta_max     1.000
_diffrn_measured_fraction_theta_full     0.999
_diffrn_reflns_limit_h_min     -12
_diffrn_reflns_limit_h_max     12
_diffrn_reflns_limit_k_min     -11
_diffrn_reflns_limit_k_max     11
_diffrn_reflns_limit_l_min     -9
_diffrn_reflns_limit_l_max     9
_diffrn_standards_number     3
_diffrn_standards_interval_time     60
_diffrn_standards_decay_%     0
loop_
    _diffrn_standard_refln_index_h
    _diffrn_standard_refln_index_k
    _diffrn_standard_refln_index_l
    1 -2 -2
    -2 2 0
    2 -1 1
_reflns_number_total     1419
_reflns_number_gt     1386
_reflns_threshold_expression     I>2\s(I)
_refine_ls_structure_factor_coef     Fsqd
_refine_ls_matrix_type     full
_refine_ls_R_factor_gt     0.0394
_refine_ls_wR_factor_ref     0.0995
_refine_ls_goodness_of_fit_ref     1.079
_refine_ls_restrained_S_all     1.079
_refine_ls_number_reflns     1419
_refine_ls_number_parameters     112
_refine_ls_number_restraints     0
_refine_ls_hydrogen_treatment     constr
_refine_ls_weighting_scheme     calc
_refine_ls_weighting_details
         'calc w=1/[\s^2^(Fo^2^)+(0.0449P)^2^+0.2879P] where P=(Fo^2^+2Fc^2^)/3'
_refine_ls_shift/su_max     0
_refine_diff_density_max     0.252
_refine_diff_density_min     -0.185
_refine_ls_extinction_method     'SHELXL97 (Sheldrick, 2008)'
_refine_ls_extinction_coef     0.025(2)
_refine_ls_extinction_expression
                                  'Fc^*^=kFc[1+0.001xFc^2^\l^3^/sin(2\q)]^-1/4^'
loop_
    _atom_type_symbol
    _atom_type_description
    _atom_type_scat_dispersion_real
    _atom_type_scat_dispersion_imag
    _atom_type_scat_source
    C C 0.0181 0.0091 'International Tables Vol C Tables 4.2.6.8 and 6.1.1.4'
    H H 0 0 'International Tables Vol C Tables 4.2.6.8 and 6.1.1.4'
    O O 0.0492 0.0322 'International Tables Vol C Tables 4.2.6.8 and 6.1.1.4'
_computing_data_collection     'CAD-4 EXPRESS (Enraf--Nonius, 1994)'
_computing_cell_refinement     'CAD-4 EXPRESS (Enraf--Nonius, 1994)'
_computing_data_reduction     'XCAD4 (Harms & Wocadlo, 1995)'
_computing_structure_solution     'SHELXS97 (Sheldrick, 2008)'
_computing_structure_refinement     'SHELXL97 (Sheldrick, 2008)'
_computing_molecular_graphics     'ORTEP-3 for Windows (Farrugia, 1997)'
_computing_publication_material     'WinGX (Farrugia, 1999)'
loop_
    _atom_site_type_symbol
    _atom_site_label
    _atom_site_fract_x
    _atom_site_fract_y
    _atom_site_fract_z
    _atom_site_U_iso_or_equiv
    _atom_site_adp_type
    _atom_site_calc_flag
    _atom_site_refinement_flags
    _atom_site_occupancy
    _atom_site_disorder_assembly
    _atom_site_disorder_group
    O O1 0.79276(9) 0.37798(11) -0.08942(13) 0.0372(3) Uani d . 1 . .
    H HO1 0.7463 0.3684 -0.1766 0.056 Uiso calc R 1 . .
    O O2 0.68564(9) 0.15711(10) 0.08353(13) 0.0375(3) Uani d . 1 . .
    H HO2 0.7252 0.2197 0.0396 0.056 Uiso calc R 1 . .
    C C10 0.44926(13) 0.09207(14) 0.11758(19) 0.0306(3) Uani d . 1 . .
    H H10 0.4357 0.1453 0.2228 0.037 Uiso calc R 1 . .
    C C2 0.96268(12) 0.55937(14) -0.15964(18) 0.0301(3) Uani d . 1 . .
    H H2 0.9118 0.607 -0.2501 0.036 Uiso calc R 1 . .
    C C7 0.53244(12) 0.06358(14) -0.15675(17) 0.0296(3) Uani d . 1 . .
    H H7 0.5816 0.0942 -0.2559 0.036 Uiso calc R 1 . .
    C C5 1.03469(12) 0.36341(14) -0.01805(19) 0.0309(3) Uani d . 1 . .
    H H5 1.0383 0.2646 -0.0035 0.037 Uiso calc R 1 . .
    C C1 0.92078(12) 0.40891(14) -0.13877(18) 0.0307(3) Uani d . 1 . .
    H H1 0.9328 0.3648 -0.251 0.037 Uiso calc R 1 . .
    C C6 0.55870(13) 0.15044(13) 0.00772(18) 0.0295(3) Uani d . 1 . .
    H H6 0.5339 0.2437 -0.0224 0.035 Uiso calc R 1 . .
    C C3 1.09864(13) 0.52746(16) -0.21451(18) 0.0352(4) Uani d . 1 . .
    H H3 1.1454 0.5778 -0.2928 0.042 Uiso calc R 1 . .
    C C8 0.39004(13) 0.09802(14) -0.1751(2) 0.0342(4) Uani d . 1 . .
    H H8 0.3435 0.1069 -0.2796 0.041 Uiso calc R 1 . .
    C C9 0.34268(13) 0.11333(14) -0.0195(2) 0.0352(4) Uani d . 1 . .
    H H9 0.2573 0.1339 0.0027 0.042 Uiso calc R 1 . .
    C C4 1.13997(13) 0.41653(15) -0.1333(2) 0.0363(4) Uani d . 1 . .
    H H4 1.2207 0.3772 -0.1448 0.044 Uiso calc R 1 . .
loop_
    _atom_site_aniso_label
    _atom_site_aniso_U_11
    _atom_site_aniso_U_22
    _atom_site_aniso_U_33
    _atom_site_aniso_U_12
    _atom_site_aniso_U_13
    _atom_site_aniso_U_23
    O1 0.0281(5) 0.0435(6) 0.0395(6) -0.0110(4) -0.0058(4) 0.0054(5)
    O2 0.0326(6) 0.0343(6) 0.0447(6) -0.0107(4) -0.0120(4) 0.0087(4)
    C10 0.0302(7) 0.0286(7) 0.0332(7) 0.0013(5) 0.0017(5) -0.0035(5)
    C2 0.0264(7) 0.0336(7) 0.0301(7) -0.0008(5) -0.0023(5) 0.0079(6)
    C7 0.0291(7) 0.0315(7) 0.0281(7) -0.0037(5) -0.0017(5) 0.0057(5)
    C5 0.0278(7) 0.0246(6) 0.0403(8) 0.0030(5) 0.0023(6) 0.0017(6)
    C1 0.0276(7) 0.0332(7) 0.0312(7) -0.0041(5) 0.0004(5) -0.0012(6)
    C6 0.0285(7) 0.0241(6) 0.0353(8) -0.0024(5) -0.0060(5) 0.0037(5)
    C3 0.0311(7) 0.0438(8) 0.0310(7) -0.0054(6) 0.0067(6) 0.0003(6)
    C8 0.0313(7) 0.0279(7) 0.0424(8) -0.0039(6) -0.0124(6) 0.0100(6)
    C9 0.0253(7) 0.0271(7) 0.0530(9) 0.0041(5) -0.0012(6) 0.0042(6)
    C4 0.0278(7) 0.0405(8) 0.0411(8) 0.0040(6) 0.0075(6) -0.0050(6)
_geom_special_details
;
All e.s.d.'s (except the e.s.d. in the dihedral angle between two l.s. planes)
are estimated using the full covariance matrix. The cell e.s.d.'s are taken
into account individually in the estimation of e.s.d.'s in distances, angles
and torsion angles; correlations between e.s.d.'s in cell parameters are only
used when they are defined by crystal symmetry. An approximate (isotropic)
treatment of cell e.s.d.'s is used for estimating e.s.d.'s involving l.s.
planes.
;
loop_
    _geom_bond_atom_site_label_1
    _geom_bond_atom_site_label_2
    _geom_bond_site_symmetry_2
    _geom_bond_distance
    _geom_bond_publ_flag
    O1 C1 . 1.4261(16) ?
    O1 HO1 . 0.82 ?
    O2 C6 . 1.4248(16) ?
    O2 HO2 . 0.82 ?
    C10 C9 . 1.520(2) ?
    C10 C6 . 1.5490(18) ?
    C10 C7 3_655 1.5728(18) ?
    C10 H10 . 0.98 ?
    C2 C3 . 1.5183(18) ?
    C2 C1 . 1.5542(19) ?
    C2 C5 3_765 1.567(2) ?
    C2 H2 . 0.98 ?
    C7 C8 . 1.5178(18) ?
    C7 C6 . 1.5469(19) ?
    C7 H7 . 0.98 ?
    C5 C4 . 1.5227(18) ?
    C5 C1 . 1.5469(19) ?
    C5 C2 3_765 1.567(2) ?
    C5 H5 . 0.98 ?
    C1 H1 . 0.98 ?
    C6 H6 . 0.98 ?
    C3 C4 . 1.324(2) ?
    C3 H3 . 0.93 ?
    C8 C9 . 1.320(2) ?
    C8 H8 . 0.93 ?
    C9 H9 . 0.93 ?
    C4 H4 . 0.93 ?
loop_
    _geom_angle_atom_site_label_1
    _geom_angle_atom_site_label_2
    _geom_angle_atom_site_label_3
    _geom_angle_site_symmetry_1
    _geom_angle_site_symmetry_3
    _geom_angle
    _geom_angle_publ_flag
    C1 O1 HO1 . . 109.5 ?
    C6 O2 HO2 . . 109.5 ?
    C9 C10 C6 . . 95.61(11) ?
    C9 C10 C7 . 3_655 110.40(11) ?
    C6 C10 C7 . 3_655 112.38(11) ?
    C9 C10 H10 . . 112.4 ?
    C6 C10 H10 . . 112.4 ?
    C7 C10 H10 3_655 . 112.4 ?
    C3 C2 C1 . . 95.56(11) ?
    C3 C2 C5 . 3_765 110.74(11) ?
    C1 C2 C5 . 3_765 111.67(11) ?
    C3 C2 H2 . . 112.6 ?
    C1 C2 H2 . . 112.6 ?
    C5 C2 H2 3_765 . 112.6 ?
    C8 C7 C6 . . 95.63(11) ?
    C8 C7 C10 . 3_655 110.29(11) ?
    C6 C7 C10 . 3_655 111.38(11) ?
    C8 C7 H7 . . 112.8 ?
    C6 C7 H7 . . 112.8 ?
    C10 C7 H7 3_655 . 112.8 ?
    C4 C5 C1 . . 95.60(11) ?
    C4 C5 C2 . 3_765 110.56(11) ?
    C1 C5 C2 . 3_765 112.16(11) ?
    C4 C5 H5 . . 112.5 ?
    C1 C5 H5 . . 112.5 ?
    C2 C5 H5 3_765 . 112.5 ?
    O1 C1 C5 . . 118.51(12) ?
    O1 C1 C2 . . 119.82(11) ?
    C5 C1 C2 . . 97.34(10) ?
    O1 C1 H1 . . 106.7 ?
    C5 C1 H1 . . 106.7 ?
    C2 C1 H1 . . 106.7 ?
    O2 C6 C7 . . 119.86(11) ?
    O2 C6 C10 . . 118.46(11) ?
    C7 C6 C10 . . 97.50(10) ?
    O2 C6 H6 . . 106.6 ?
    C7 C6 H6 . . 106.6 ?
    C10 C6 H6 . . 106.6 ?
    C4 C3 C2 . . 109.17(12) ?
    C4 C3 H3 . . 125.4 ?
    C2 C3 H3 . . 125.4 ?
    C9 C8 C7 . . 109.28(12) ?
    C9 C8 H8 . . 125.4 ?
    C7 C8 H8 . . 125.4 ?
    C8 C9 C10 . . 109.46(12) ?
    C8 C9 H9 . . 125.3 ?
    C10 C9 H9 . . 125.3 ?
    C3 C4 C5 . . 109.41(12) ?
    C3 C4 H4 . . 125.3 ?
    C5 C4 H4 . . 125.3 ?
loop_
    _geom_hbond_atom_site_label_D
    _geom_hbond_atom_site_label_H
    _geom_hbond_atom_site_label_A
    _geom_hbond_site_symmetry_A
    _geom_hbond_distance_DH
    _geom_hbond_distance_HA
    _geom_hbond_distance_DA
    _geom_hbond_angle_DHA
    O1 HO1 O2 4_565 0.82 1.95 2.7452(15) 163
    O2 HO2 O1 . 0.82 1.99 2.8005(14) 170
