# Supplementary material for: anti-Tricyclo­[4.2.1.12,5]deca-3,7-diene-9-endo,10-endo-diol
Source: Acta Crystallogr Sect E Struct Rep Online. 2008 Nov 8;64(Pt 12):o2270. doi: 10.1107/S1600536808035423 (PMC2959889; doi:10.1107/S1600536808035423)
Supplement: Supplementary file 2 [file e-64-o2270-Isup2.hkl]

#
# h,k,l, Fc-squared, Fo-squared, sigma(Fo-squared) and status flag
#
data_I
_shelx_refln_list_code          4
_shelx_F_calc_maximum      101.90
_exptl_crystal_F_000       352.00
_reflns_d_resolution_high  0.8347
 
loop_
 _symmetry_equiv_pos_as_xyz
 'x, y, z'
 '-x, y+1/2, -z+1/2'
 '-x, -y, -z'
 'x, -y-1/2, z-1/2'
 
_cell_length_a    10.3730
_cell_length_b     9.8494
_cell_length_c     7.7128
_cell_angle_alpha  90.000
_cell_angle_beta   91.850
_cell_angle_gamma  90.000
 
_shelx_F_squared_multiplier     1.000
 
loop_
 _refln_index_h
 _refln_index_k
 _refln_index_l
 _refln_F_squared_calc
 _refln_F_squared_meas
 _refln_F_squared_sigma
 _refln_observed_status
   1   0   0        3.31        2.02      0.03 o
   2   0   0     2531.11     2571.31     59.32 o
   3   0   0       47.59       41.35      0.59 o
   4   0   0       39.15       37.78      0.89 o
   5   0   0       61.85       59.43      0.97 o
   6   0   0        6.18        9.45      0.33 o
   7   0   0       49.79       58.40      1.85 o
   8   0   0      489.33      474.44     13.64 o
   9   0   0      265.12      264.65      9.53 o
  10   0   0       37.29       44.19      1.62 o
  11   0   0        3.49        3.21      0.14 o
  12   0   0      102.41      118.45      4.80 o
   1   1   0      471.72      471.75      5.37 o
   2   1   0        0.59        1.69      0.42 o
   3   1   0      634.12      601.95     12.18 o
   4   1   0       87.43       86.75      1.39 o
   5   1   0       86.00       80.58      1.18 o
   6   1   0      267.27      266.42      3.85 o
   7   1   0       27.68       37.70      0.58 o
   8   1   0      272.89      258.17      3.71 o
   9   1   0      415.10      418.90      7.76 o
  10   1   0        5.76        4.64      0.11 o
  11   1   0        0.75        1.01      0.05 o
  12   1   0        5.99        5.97      0.10 o
   0   2   0     3201.00     3701.53    227.03 o
   1   2   0      520.11      488.36      6.14 o
   2   2   0      996.16      982.48      3.74 o
   3   2   0      350.02      334.78      0.77 o
   4   2   0      199.91      191.82      1.40 o
   5   2   0       40.59       46.08      0.87 o
   6   2   0       82.53       94.78      1.89 o
   7   2   0       22.46       24.60      0.61 o
   8   2   0       22.98       23.29      0.48 o
   9   2   0        0.49        1.23      0.23 o
  10   2   0        1.71        3.36      0.30 o
  11   2   0        7.64        8.70      0.23 o
  12   2   0        6.46        7.23      0.17 o
   1   3   0       79.32       84.96      1.13 o
   2   3   0      875.39      890.26     10.41 o
   3   3   0      418.30      450.87      3.81 o
   4   3   0       46.20       45.60      0.65 o
   5   3   0      217.18      217.91      4.27 o
   6   3   0       36.31       32.65      0.51 o
   7   3   0       29.38       23.20      0.65 o
   8   3   0      423.64      403.42     10.08 o
   9   3   0      382.67      388.63      7.30 o
  10   3   0       95.41       89.19      1.66 o
  11   3   0        7.44        8.22      0.16 o
  12   3   0        2.24        2.11      0.04 o
   0   4   0    10382.92    10909.02    732.72 o
   1   4   0      293.16      286.71      4.02 o
   2   4   0       55.86       61.12      6.12 o
   3   4   0      107.16      105.05      1.78 o
   4   4   0        0.07        1.53      0.45 o
   5   4   0      175.55      188.75      3.18 o
   6   4   0       17.61       16.23      0.36 o
   7   4   0       23.17       27.88      1.09 o
   8   4   0      215.94      202.21      4.27 o
   9   4   0       52.29       50.67      1.13 o
  10   4   0       21.91       22.91      0.45 o
  11   4   0       14.76       16.59      0.33 o
   1   5   0      342.79      347.73      5.08 o
   2   5   0       70.16       81.63      3.87 o
   3   5   0      116.28      115.75      2.87 o
   4   5   0       28.79       33.89      0.80 o
   5   5   0        3.62        5.30      0.11 o
   6   5   0        0.36        0.53      0.11 o
   7   5   0      113.29      110.31      3.47 o
   8   5   0       57.61       56.45      1.54 o
   9   5   0       64.76       63.18      1.15 o
  10   5   0       88.56       92.56      2.05 o
  11   5   0        1.39        2.30      0.04 o
   0   6   0      507.85      611.13      8.55 o
   1   6   0        0.54        1.11      0.31 o
   2   6   0      244.21      264.82      4.45 o
   3   6   0      170.39      160.74      2.40 o
   4   6   0       37.01       32.81      0.52 o
   5   6   0       21.01       20.99      0.31 o
   6   6   0       22.18       22.49      0.55 o
   7   6   0       26.57       25.09      1.05 o
   8   6   0       41.18       43.38      1.19 o
   9   6   0       23.97       24.50      0.78 o
  10   6   0       35.66       37.12      0.98 o
   1   7   0      183.08      194.77      2.74 o
   2   7   0      389.32      394.86      5.75 o
   3   7   0      269.58      290.91      5.00 o
   4   7   0        9.88       11.10      0.12 o
   5   7   0       76.92       75.17      1.74 o
   6   7   0      140.07      132.94      4.61 o
   7   7   0        7.72        7.51      0.20 o
   8   7   0       12.26       12.00      0.35 o
   9   7   0       22.43       22.71      0.43 o
  10   7   0        4.41        4.15      0.33 o
   0   8   0       72.68       89.74      1.06 o
   1   8   0        1.37        1.56      0.08 o
   2   8   0      112.69      105.26      1.78 o
   3   8   0       25.54       21.45      0.56 o
   4   8   0        1.20        1.85      0.18 o
   5   8   0       58.89       57.47      1.73 o
   6   8   0        0.66        1.23      0.06 o
   7   8   0       34.79       31.25      0.89 o
   8   8   0        3.82        3.55      0.08 o
   9   8   0       11.54       10.66      0.15 o
   1   9   0      125.47      141.69      1.75 o
   2   9   0       19.79       20.83      0.33 o
   3   9   0       13.84       15.52      0.26 o
   4   9   0      124.37      123.16      2.50 o
   5   9   0        8.18        7.44      0.21 o
   6   9   0       84.61       76.85      2.35 o
   7   9   0        1.45        1.40      0.04 o
   8   9   0        0.14        0.39      0.09 o
   0  10   0        3.77        2.54      0.13 o
   1  10   0        3.58        2.69      0.07 o
   2  10   0       21.94       19.56      0.39 o
   3  10   0        7.86        9.86      0.24 o
   4  10   0      108.42      103.44      3.13 o
   5  10   0        2.62        2.56      0.13 o
   6  10   0       16.12       16.03      0.49 o
   1  11   0       15.46       14.57      0.25 o
   2  11   0      225.73      220.72      3.90 o
   3  11   0        8.04        8.44      0.19 o
   4  11   0        0.03        0.52      0.11 o
 -12   1   1       29.11       30.35      0.42 o
 -11   1   1       29.09       34.87      1.01 o
 -10   1   1       36.09       31.99      0.46 o
  -9   1   1      263.44      263.98      3.24 o
  -8   1   1      164.40      158.92      2.43 o
  -7   1   1       72.21       66.69      0.87 o
  -6   1   1      775.30      806.44     11.76 o
  -5   1   1      218.95      204.74      2.56 o
  -4   1   1     1168.83     1153.15      6.69 o
  -3   1   1      758.43      709.24     13.11 o
  -2   1   1      262.50      249.23      1.92 o
   0   1   1       17.50       11.68      0.43 o
   1   1   1     8049.07     6131.17    251.02 o
   2   1   1      119.83      116.07      2.21 o
   3   1   1        1.49        3.13      0.06 o
   4   1   1      413.50      403.56      7.57 o
   5   1   1      159.47      145.31      3.37 o
   6   1   1     1641.53     1692.68     26.83 o
   7   1   1      125.63      134.74      2.15 o
   8   1   1        6.67        6.82      0.20 o
   9   1   1        0.02        0.88      0.41 o
  10   1   1       14.88       16.96      0.26 o
  11   1   1       57.10       61.75      1.40 o
  12   1   1        0.21        0.14      0.09 o
 -12   2   1        4.56        2.94      0.06 o
 -11   2   1        3.97        3.17      0.06 o
 -10   2   1       59.37       60.86      0.79 o
  -9   2   1      285.83      273.36      4.38 o
  -8   2   1       78.49       74.63      1.94 o
  -7   2   1      323.06      318.90      5.59 o
  -6   2   1      364.01      407.76      4.74 o
  -5   2   1        7.21        7.47      0.36 o
  -4   2   1      618.79      646.62      5.35 o
  -3   2   1        5.04        4.76      0.15 o
  -2   2   1      621.27      579.21      4.16 o
  -1   2   1       38.45       37.83      1.00 o
   0   2   1      410.16      395.95      5.87 o
   1   2   1      760.59      760.11     10.62 o
   2   2   1      781.77      763.22      6.80 o
   3   2   1      890.34      880.35     11.99 o
   4   2   1      106.09      111.85      2.17 o
   5   2   1      273.89      294.75      4.96 o
   6   2   1      441.51      456.14     10.36 o
   7   2   1      247.86      257.23      4.81 o
   8   2   1     1025.46     1012.36     18.77 o
   9   2   1        0.03        0.11      0.22 o
  10   2   1       91.12       87.17      2.05 o
  11   2   1       11.64       12.77      0.35 o
  12   2   1       10.51       11.95      0.18 o
 -11   3   1        3.42        4.77      0.08 o
 -10   3   1        3.29        3.53      0.11 o
  -9   3   1      222.09      208.40      2.79 o
  -8   3   1       12.37       12.44      0.19 o
  -7   3   1      136.10      139.07      1.93 o
  -6   3   1       60.44       60.08      1.12 o
  -5   3   1      203.61      202.94      4.43 o
  -4   3   1      450.74      443.02      4.41 o
  -3   3   1      229.88      198.91      1.20 o
  -2   3   1       68.65       67.99      0.88 o
  -1   3   1     4756.32     5185.31     44.71 o
   0   3   1      563.65      546.46      4.30 o
   1   3   1       79.76       96.14      1.18 o
   2   3   1        5.59        5.31      0.06 o
   3   3   1      516.84      540.25      8.43 o
   4   3   1       51.72       61.95      0.82 o
   5   3   1      585.22      581.34      7.42 o
   6   3   1        6.51        6.69      0.24 o
   7   3   1       75.27       71.59      1.90 o
   8   3   1      299.60      293.57      6.33 o
   9   3   1        0.06        0.17      0.15 o
  10   3   1       21.69       18.59      0.25 o
  11   3   1       14.80       17.74      0.38 o
 -11   4   1       23.34       22.88      0.37 o
 -10   4   1       39.06       38.75      0.35 o
  -9   4   1      121.17      118.92      0.96 o
  -8   4   1       58.81       53.89      1.04 o
  -7   4   1        0.44        0.53      0.14 o
  -6   4   1        0.04        1.33      0.07 o
  -5   4   1       18.82       24.99      0.56 o
  -4   4   1      142.05      148.69      1.29 o
  -3   4   1      434.98      462.96      3.38 o
  -2   4   1      101.81       98.53      1.02 o
  -1   4   1      104.88      100.90      1.87 o
   0   4   1      792.54      841.13      3.97 o
   1   4   1      682.97      726.15      5.67 o
   2   4   1     1039.88     1104.89     11.03 o
   3   4   1       58.85       66.69      1.53 o
   4   4   1       18.35       16.88      1.74 o
   5   4   1       22.90       18.06      0.26 o
   6   4   1       38.28       41.52      1.17 o
   7   4   1       33.90       36.85      1.38 o
   8   4   1       35.18       35.03      0.85 o
   9   4   1       61.69       60.90      1.00 o
  10   4   1        0.14        0.20      0.13 o
  11   4   1        3.66        3.02      0.07 o
 -11   5   1        6.16        5.28      0.13 o
 -10   5   1        0.00        0.10      0.08 o
  -9   5   1      128.03      122.53      2.72 o
  -8   5   1       27.60       28.87      0.45 o
  -7   5   1      195.77      189.71      4.28 o
  -6   5   1      196.48      191.35      3.60 o
  -5   5   1       12.16       12.01      0.44 o
  -4   5   1      347.11      341.32      2.47 o
  -3   5   1        0.29        0.29      0.11 o
  -2   5   1        4.51        3.36      0.07 o
  -1   5   1     1580.40     1739.10     13.03 o
   0   5   1       43.37       39.44      1.57 o
   1   5   1      360.50      423.21      3.15 o
   2   5   1      226.52      217.44      2.29 o
   3   5   1      190.04      174.28      4.25 o
   4   5   1       32.06       30.59      0.49 o
   5   5   1        0.78        1.06      0.10 o
   6   5   1      347.33      339.05     11.39 o
   7   5   1       61.13       62.84      2.33 o
   8   5   1        0.12        0.10      0.15 o
   9   5   1       35.80       33.39      1.21 o
  10   5   1       52.15       52.80      1.35 o
  11   5   1       81.46       81.08      1.57 o
 -10   6   1       12.40       11.05      0.16 o
  -9   6   1       12.21       13.11      0.18 o
  -8   6   1       21.32       22.00      0.29 o
  -7   6   1       18.54       18.68      0.62 o
  -6   6   1      110.91      111.92      2.51 o
  -5   6   1        0.35        1.17      0.17 o
  -4   6   1      240.61      253.22      3.32 o
  -3   6   1        3.12        2.26      0.12 o
  -2   6   1       69.93       84.90      0.99 o
  -1   6   1        4.03        4.02      0.69 o
   0   6   1      585.54      633.25      2.08 o
   1   6   1      526.69      520.39      5.06 o
   2   6   1       13.83       15.99      0.24 o
   3   6   1      133.96      134.37      1.91 o
   4   6   1        2.16        3.17      0.16 o
   5   6   1       73.54       74.68      1.90 o
   6   6   1       34.64       34.38      1.05 o
   7   6   1        8.00        7.28      0.29 o
   8   6   1      263.80      257.32     11.14 o
   9   6   1       27.15       30.77      1.05 o
  10   6   1        4.09        4.51      0.14 o
  -9   7   1        0.03        0.42      0.05 o
  -8   7   1        1.13        1.36      0.14 o
  -7   7   1        2.40        1.87      0.08 o
  -6   7   1      104.89      104.94      1.90 o
  -5   7   1       40.57       40.27      0.64 o
  -4   7   1        4.13        8.96      2.39 o
  -3   7   1      141.53      147.88      0.98 o
  -2   7   1        0.02        1.18      0.37 o
  -1   7   1       90.43       90.84      1.74 o
   0   7   1       25.06       28.31      0.32 o
   1   7   1        9.95        8.36      0.22 o
   2   7   1       76.76       69.58      0.82 o
   3   7   1        1.66        1.82      0.09 o
   4   7   1      368.96      370.96      9.57 o
   5   7   1      144.26      135.81      3.47 o
   6   7   1      125.80      122.95      4.57 o
   7   7   1      157.31      151.86      6.55 o
   8   7   1       60.55       60.67      2.53 o
   9   7   1       16.68       15.69      0.46 o
  -9   8   1       56.16       57.52      1.07 o
  -8   8   1        7.84        7.99      0.09 o
  -7   8   1       92.09       84.13      1.75 o
  -6   8   1       21.06       22.18      0.61 o
  -5   8   1      233.91      236.70      4.38 o
  -4   8   1       13.86       17.21      0.93 o
  -3   8   1      355.28      353.42      4.21 o
  -2   8   1      411.93      416.37      4.75 o
  -1   8   1        1.48        0.73      0.11 o
   0   8   1       15.18       15.22      0.21 o
   1   8   1      576.22      609.16      7.57 o
   2   8   1       62.56       71.43      1.43 o
   3   8   1        0.50        1.36      0.23 o
   4   8   1        8.57        7.46      0.39 o
   5   8   1        2.63        1.97      0.09 o
   6   8   1       45.94       47.71      1.34 o
   7   8   1       68.71       70.52      3.08 o
   8   8   1       22.97       22.53      0.77 o
  -7   9   1        9.40       11.17      0.26 o
  -6   9   1        0.58        0.50      0.07 o
  -5   9   1        5.75        5.81      0.22 o
  -4   9   1        0.67        0.89      0.06 o
  -3   9   1       21.50       20.79      0.37 o
  -2   9   1       10.04        9.08      0.19 o
  -1   9   1        3.08        6.16      0.14 o
   0   9   1       23.96       25.46      0.48 o
   1   9   1        7.87        4.81      0.18 o
   2   9   1        0.75        5.58      0.53 o
   3   9   1       58.74       53.95      0.84 o
   4   9   1      116.90      105.99      3.25 o
   5   9   1        3.08        4.23      0.20 o
   6   9   1       11.84       11.13      0.47 o
   7   9   1       24.09       23.72      1.00 o
  -6  10   1        3.88        3.77      0.17 o
  -5  10   1      150.12      135.70      2.14 o
  -4  10   1       79.26       81.70      1.70 o
  -3  10   1        6.90        7.21      0.17 o
  -2  10   1        5.00        6.56      0.09 o
  -1  10   1       97.59      101.40      2.12 o
   0  10   1        2.76        1.07      0.06 o
   1  10   1       20.70       19.57      0.43 o
   2  10   1        1.30        1.02      0.15 o
   3  10   1        9.38        9.49      0.31 o
   4  10   1       29.02       28.88      0.89 o
   5  10   1        0.12        0.08      0.13 o
   6  10   1        2.60        3.08      0.09 o
  -4  11   1        0.12        0.22      0.09 o
  -3  11   1        0.07        0.67      0.21 o
  -2  11   1       21.95       19.06      0.36 o
  -1  11   1        2.04        1.68      0.06 o
   0  11   1        9.27        7.79      0.14 o
   1  11   1        3.12        2.41      0.05 o
   2  11   1        1.06        1.57      0.05 o
   3  11   1       38.00       36.62      1.25 o
   4  11   1       39.52       43.32      1.58 o
 -12   0   2       10.98       11.52      0.57 o
 -11   0   2        3.74        6.03      0.17 o
 -10   0   2      264.81      248.83      3.89 o
  -9   0   2       80.82       79.17      1.99 o
  -8   0   2      858.06      837.48     18.87 o
  -7   0   2      301.57      327.00      6.04 o
  -6   0   2      910.11      928.12     19.78 o
  -5   0   2     3329.15     3668.75     67.68 o
  -4   0   2       24.83       19.46      0.78 o
  -3   0   2      989.47      998.89     18.38 o
  -2   0   2       16.61       15.34      0.17 o
  -1   0   2      896.39      798.30      3.59 o
   0   0   2      551.97      491.51      4.58 o
   1   0   2      193.19      169.43      1.40 o
   2   0   2     1700.52     1773.07      6.46 o
   3   0   2      125.71      108.21      0.67 o
   4   0   2     2485.34     2527.60     44.26 o
   5   0   2     1561.27     1573.49     33.52 o
   6   0   2       23.52       19.72      0.98 o
   7   0   2      152.96      160.06      4.09 o
   8   0   2        4.71        7.00      0.67 o
   9   0   2       95.08       89.39      2.55 o
  10   0   2        2.30        3.14      0.18 o
  11   0   2       23.45       21.90      0.60 o
  12   0   2       53.99       52.08      2.90 o
 -12   1   2        0.91        1.08      0.04 o
 -11   1   2        0.28        0.25      0.07 o
 -10   1   2        3.19        3.06      0.06 o
  -9   1   2       20.87       25.83      0.70 o
  -8   1   2       68.47       71.85      1.17 o
  -7   1   2      122.60      133.13      1.05 o
  -6   1   2       13.57       17.31      0.35 o
  -5   1   2      171.63      175.62      1.97 o
  -4   1   2      206.52      195.66      0.71 o
  -3   1   2      461.73      440.84      7.60 o
  -2   1   2      167.43      149.58      1.31 o
  -1   1   2       51.81       46.15      0.27 o
   0   1   2      375.30      337.58      4.53 o
   1   1   2      904.81      860.89      9.01 o
   2   1   2      447.62      420.10      2.28 o
   3   1   2      889.99      872.65     22.27 o
   4   1   2      611.29      599.88     18.37 o
   5   1   2      327.91      339.34      9.66 o
   6   1   2      232.48      263.60      5.43 o
   7   1   2      153.56      135.67      1.83 o
   8   1   2       51.44       47.90      0.59 o
   9   1   2      149.99      141.19      2.64 o
  10   1   2       16.90       12.18      0.27 o
  11   1   2        7.82        9.40      0.24 o
 -12   2   2        1.15        1.62      0.05 o
 -11   2   2        0.77        1.22      0.05 o
 -10   2   2        4.32        5.49      0.11 o
  -9   2   2        0.39        1.19      0.06 o
  -8   2   2        5.91        5.73      0.11 o
  -7   2   2      205.83      205.70      3.11 o
  -6   2   2       20.15       21.72      0.35 o
  -5   2   2      699.78      722.43      8.71 o
  -4   2   2       86.94       87.87      0.51 o
  -3   2   2       36.48       39.34      0.31 o
  -2   2   2      795.13      868.23      4.52 o
  -1   2   2        1.40        2.52      0.33 o
   0   2   2     1974.19     2060.41     33.50 o
   1   2   2      187.06      176.86      0.62 o
   2   2   2       41.51       49.87      0.66 o
   3   2   2       29.78       34.80      0.88 o
   4   2   2       17.47       21.25      0.87 o
   5   2   2      112.31      109.67      3.00 o
   6   2   2       34.33       30.93      1.10 o
   7   2   2      278.00      291.44      7.51 o
   8   2   2       31.64       33.31      1.47 o
   9   2   2       12.22       11.63      0.88 o
  10   2   2        2.91        2.53      0.08 o
  11   2   2        3.85        4.79      0.15 o
 -11   3   2       28.70       25.48      0.54 o
 -10   3   2        9.56        9.69      0.27 o
  -9   3   2        2.02        2.76      0.07 o
  -8   3   2        0.28        0.49      0.29 o
  -7   3   2       44.72       51.26      0.98 o
  -6   3   2       49.58       46.01      1.47 o
  -5   3   2        2.39        1.10      0.06 o
  -4   3   2        3.59        4.21      0.09 o
  -3   3   2      168.62      166.65      0.72 o
  -2   3   2      198.11      190.13      2.15 o
  -1   3   2       71.52       71.92      1.23 o
   0   3   2     1359.76     1366.51     10.06 o
   1   3   2       19.10       28.38      1.81 o
   2   3   2      276.59      270.83      1.62 o
   3   3   2      621.20      627.01      7.13 o
   4   3   2      612.33      645.71     10.64 o
   5   3   2       15.51       14.23      0.53 o
   6   3   2       29.34       21.23      1.20 o
   7   3   2      238.90      216.04      9.50 o
   8   3   2      195.80      187.65      6.58 o
   9   3   2       48.78       44.22      1.32 o
  10   3   2       41.97       40.54      1.31 o
  11   3   2        8.08        9.89      0.26 o
 -11   4   2        0.03        0.16      0.05 o
 -10   4   2       46.35       38.21      0.48 o
  -9   4   2       16.20       19.65      0.32 o
  -8   4   2      423.35      412.41      5.17 o
  -7   4   2        5.71        8.08      0.37 o
  -6   4   2       97.75       93.10      1.73 o
  -5   4   2      190.77      176.73      0.90 o
  -4   4   2      119.50      114.83      0.69 o
  -3   4   2       44.44       50.47      0.42 o
  -2   4   2      339.64      362.17      2.48 o
  -1   4   2       38.28       36.53      0.42 o
   0   4   2     1126.48     1213.67      9.66 o
   1   4   2        1.96        3.09      0.17 o
   2   4   2      449.97      423.89      7.26 o
   3   4   2       91.82      104.89      0.70 o
   4   4   2      336.38      348.71      5.58 o
   5   4   2      310.89      284.57      8.50 o
   6   4   2        0.74        0.46      0.19 o
   7   4   2        2.36        2.43      0.11 o
   8   4   2       19.38       15.01      0.72 o
   9   4   2      289.35      287.30     11.24 o
  10   4   2        0.15        0.61      0.05 o
  11   4   2        0.30        0.24      0.05 o
 -11   5   2        1.81        1.18      0.17 o
 -10   5   2        4.80        4.00      0.14 o
  -9   5   2       77.78       79.95      1.32 o
  -8   5   2      109.61      107.91      1.68 o
  -7   5   2       29.71       27.96      0.47 o
  -6   5   2       98.42       95.12      2.03 o
  -5   5   2      250.97      262.71      1.37 o
  -4   5   2      327.28      327.72      1.64 o
  -3   5   2       16.47       12.96      0.22 o
  -2   5   2       62.96       72.50      0.53 o
  -1   5   2       91.76      105.32      1.23 o
   0   5   2       10.64       14.84      4.21 o
   1   5   2      825.52      861.51     12.57 o
   2   5   2       10.91        9.45      0.20 o
   3   5   2        9.13       13.28      0.31 o
   4   5   2       31.22       29.48      0.42 o
   5   5   2      373.58      385.30     12.60 o
   6   5   2      471.58      451.54     19.06 o
   7   5   2       58.84       57.47      3.41 o
   8   5   2       77.53       73.62      4.21 o
   9   5   2      131.16      129.55      5.12 o
  10   5   2        1.96        2.43      0.13 o
 -10   6   2        0.70        1.71      0.04 o
  -9   6   2        3.61        3.53      0.08 o
  -8   6   2       40.90       36.22      0.68 o
  -7   6   2       64.39       64.24      1.25 o
  -6   6   2       29.54       28.66      0.68 o
  -5   6   2      229.05      217.80      2.19 o
  -4   6   2       64.74       70.15      1.14 o
  -3   6   2       19.92       20.12      0.26 o
  -2   6   2      130.29      132.96      1.05 o
  -1   6   2      227.91      241.22      1.72 o
   0   6   2      246.30      234.49      1.11 o
   1   6   2        5.30        4.03      0.13 o
   2   6   2        8.76        7.37      0.17 o
   3   6   2      119.78      122.37      1.58 o
   4   6   2      117.90      108.00      2.36 o
   5   6   2      439.08      431.43     15.37 o
   6   6   2       52.88       50.55      2.69 o
   7   6   2      376.28      369.30     22.36 o
   8   6   2      224.55      219.97     13.39 o
   9   6   2       29.72       29.04      1.60 o
  10   6   2        0.73        1.24      0.10 o
  -9   7   2        7.41        6.27      0.14 o
  -8   7   2        1.94        2.07      0.05 o
  -7   7   2        5.01        5.06      0.13 o
  -6   7   2        0.07        0.32      0.09 o
  -5   7   2        0.14        0.35      0.14 o
  -4   7   2        0.74        1.12      0.10 o
  -3   7   2       41.77       38.18      0.40 o
  -2   7   2      232.84      218.67      2.00 o
  -1   7   2      132.89      139.12      2.26 o
   0   7   2      503.33      538.44      4.85 o
   1   7   2       98.22       97.41      0.96 o
   2   7   2        0.12        0.69      0.16 o
   3   7   2       47.85       52.88      1.30 o
   4   7   2      210.61      219.27      5.57 o
   5   7   2        4.05        4.74      0.13 o
   6   7   2        0.57        1.33      0.29 o
   7   7   2      310.66      292.60     17.96 o
   8   7   2        0.55        0.10      0.08 o
   9   7   2       20.77       17.82      0.80 o
  -8   8   2       20.79       22.73      0.95 o
  -7   8   2       36.35       36.86      0.43 o
  -6   8   2       31.51       34.25      0.39 o
  -5   8   2       21.00       18.16      0.19 o
  -4   8   2        2.00        3.10      0.46 o
  -3   8   2       32.09       26.90      0.24 o
  -2   8   2       72.55       79.92      1.46 o
  -1   8   2       14.55       15.86      0.16 o
   0   8   2      254.90      277.02      1.89 o
   1   8   2        3.80        6.12      0.17 o
   2   8   2        0.12        0.32      0.14 o
   3   8   2      185.85      186.36      3.96 o
   4   8   2       97.45       99.39      3.76 o
   5   8   2      109.05      101.76      4.72 o
   6   8   2        4.51        3.71      0.27 o
   7   8   2        3.10        3.65      0.23 o
   8   8   2        2.15        1.84      0.09 o
  -7   9   2       12.74       12.22      0.14 o
  -6   9   2       64.46       60.35      1.11 o
  -5   9   2       54.88       56.21      1.23 o
  -4   9   2      241.54      238.06      3.98 o
  -3   9   2       11.49       13.83      0.15 o
  -2   9   2       34.83       35.19      0.49 o
  -1   9   2        7.00        4.98      0.22 o
   0   9   2       40.34       42.83      0.43 o
   1   9   2       10.31        7.81      0.23 o
   2   9   2       27.89       29.61      0.89 o
   3   9   2       22.59       20.44      0.58 o
   4   9   2        0.37        0.69      0.11 o
   5   9   2       85.29       87.93      4.78 o
   6   9   2       25.86       25.37      1.59 o
   7   9   2        7.84        7.01      0.42 o
  -6  10   2        1.81        1.94      0.04 o
  -5  10   2        2.10        2.59      0.10 o
  -4  10   2       10.34       12.10      0.21 o
  -3  10   2        7.68        6.01      0.10 o
  -2  10   2        9.18        9.13      0.15 o
  -1  10   2       14.42       18.50      0.48 o
   0  10   2       32.22       30.58      0.72 o
   1  10   2        0.50        0.71      0.24 o
   2  10   2       12.37        9.63      0.36 o
   3  10   2        0.82        0.16      0.10 o
   4  10   2        7.70        6.92      0.43 o
   5  10   2       33.07       34.89      2.03 o
  -3  11   2      136.27      129.64      2.31 o
  -2  11   2       52.72       49.32      1.11 o
  -1  11   2       29.94       34.94      0.72 o
   0  11   2       22.29       22.37      0.74 o
   1  11   2       13.94        9.72      0.27 o
   2  11   2        1.09        1.74      0.13 o
   3  11   2        9.32        9.55      0.56 o
 -11   1   3       16.99       25.30      0.29 o
 -10   1   3       13.67       16.45      0.40 o
  -9   1   3      305.77      286.81      0.98 o
  -8   1   3       56.41       53.15      0.70 o
  -7   1   3        3.47        6.81      0.10 o
  -6   1   3      104.80      127.27      1.06 o
  -5   1   3       79.19       72.95      1.02 o
  -4   1   3      653.84      708.25      3.33 o
  -3   1   3      216.16      207.11      4.29 o
  -2   1   3      346.94      310.93      4.36 o
  -1   1   3      152.84      165.85      2.82 o
   0   1   3      513.09      478.77      7.13 o
   1   1   3     3717.84     3765.13    131.12 o
   2   1   3       11.46       10.02      0.26 o
   3   1   3        7.04        5.36      0.14 o
   4   1   3        0.44        4.38      1.61 o
   5   1   3      190.98      198.41      4.41 o
   6   1   3       18.51       30.54      3.33 o
   7   1   3       12.94       11.60      0.33 o
   8   1   3      194.12      181.09      4.20 o
   9   1   3       47.47       48.70      1.08 o
  10   1   3        0.91        0.47      0.13 o
  11   1   3        2.35        2.17      0.05 o
 -11   2   3        0.99        1.35      0.04 o
 -10   2   3        3.55        5.38      0.07 o
  -9   2   3       16.45       15.52      0.33 o
  -8   2   3       63.27       60.98      0.87 o
  -7   2   3       42.93       37.43      0.81 o
  -6   2   3       19.39       21.34      0.21 o
  -5   2   3      456.62      455.63      5.30 o
  -4   2   3       36.90       34.64      0.43 o
  -3   2   3      211.37      202.24      1.86 o
  -2   2   3      380.55      355.69      4.81 o
  -1   2   3       49.81       45.21      0.43 o
   0   2   3     3773.54     3994.65     62.68 o
   1   2   3        2.18        6.23      0.09 o
   2   2   3       86.41       87.35      0.49 o
   3   2   3      802.32      856.53     10.40 o
   4   2   3       62.31       66.37      2.14 o
   5   2   3      461.14      483.08     23.33 o
   6   2   3       16.21       13.57      0.91 o
   7   2   3       35.24       31.94      1.75 o
   8   2   3      262.87      241.24      6.10 o
   9   2   3      350.61      321.17      8.44 o
  10   2   3       73.28       81.26      2.49 o
  11   2   3       16.54       18.22      0.41 o
 -11   3   3       13.95       14.18      0.14 o
 -10   3   3       46.42       46.97      0.38 o
  -9   3   3      149.28      158.14      1.40 o
  -8   3   3        3.63        7.34      0.82 o
  -7   3   3       86.61       91.91      1.73 o
  -6   3   3        0.43        0.59      0.19 o
  -5   3   3       13.94       18.36      0.34 o
  -4   3   3        7.26       10.46      0.11 o
  -3   3   3       38.70       28.50      0.58 o
  -2   3   3       44.27       47.23      0.39 o
  -1   3   3     2260.81     2407.78     20.80 o
   0   3   3        6.11        2.62      0.22 o
   1   3   3       37.75       56.23      0.85 o
   2   3   3      631.73      630.66      5.40 o
   3   3   3      749.47      790.67      9.61 o
   4   3   3        0.32        0.55      0.26 o
   5   3   3       59.61       67.88      2.84 o
   6   3   3        0.00        0.11      0.19 o
   7   3   3      165.14      173.41     11.06 o
   8   3   3       70.21       68.89      3.92 o
   9   3   3        0.02        0.64      0.18 o
  10   3   3        0.05        0.19      0.14 o
  11   3   3       33.13       35.24      1.52 o
 -11   4   3        2.31        3.11      0.13 o
 -10   4   3       45.27       47.82      0.48 o
  -9   4   3      156.79      156.93      1.89 o
  -8   4   3        2.44        2.57      0.13 o
  -7   4   3      257.58      245.78      1.73 o
  -6   4   3       55.83       58.57      0.63 o
  -5   4   3       19.04       16.20      0.30 o
  -4   4   3        9.33        8.77      0.10 o
  -3   4   3      330.84      318.33      1.68 o
  -2   4   3       49.03       52.74      1.36 o
  -1   4   3       10.63        9.73      0.10 o
   0   4   3       38.44       45.27      1.33 o
   1   4   3      146.46      139.89      1.08 o
   2   4   3      128.25      128.27      0.94 o
   3   4   3      166.31      180.45      1.93 o
   4   4   3      121.14      119.84      3.07 o
   5   4   3       83.26       78.86      2.90 o
   6   4   3      216.57      207.29     12.66 o
   7   4   3      272.35      256.39     16.61 o
   8   4   3       66.13       69.37      4.41 o
   9   4   3      173.69      171.86     10.43 o
  10   4   3       24.13       24.42      1.02 o
 -10   5   3        8.43        9.36      0.09 o
  -9   5   3       41.74       35.80      0.34 o
  -8   5   3        0.51        0.93      0.15 o
  -7   5   3       12.09       16.22      0.16 o
  -6   5   3       64.73       62.67      0.74 o
  -5   5   3       55.86       53.84      0.41 o
  -4   5   3       16.63       16.87      0.26 o
  -3   5   3      263.65      268.27      2.06 o
  -2   5   3      199.91      219.20      2.08 o
  -1   5   3      180.86      177.97      1.08 o
   0   5   3        1.53        1.68      0.07 o
   1   5   3      237.45      219.92      2.38 o
   2   5   3       37.48       38.46      0.47 o
   3   5   3       47.28       50.04      0.57 o
   4   5   3       19.65       21.08      0.58 o
   5   5   3       44.59       45.31      1.71 o
   6   5   3      329.26      312.76     16.75 o
   7   5   3       27.75       23.91      1.74 o
   8   5   3       32.08       32.25      3.69 o
   9   5   3        1.92        1.43      0.12 o
  10   5   3       20.89       17.74      0.81 o
 -10   6   3        4.09        4.27      0.09 o
  -9   6   3       29.55       28.86      0.28 o
  -8   6   3        5.05        5.24      0.12 o
  -7   6   3       67.07       60.18      0.57 o
  -6   6   3       32.39       36.02      0.46 o
  -5   6   3      550.75      535.36      1.84 o
  -4   6   3       13.19       12.68      0.21 o
  -3   6   3       64.14       56.79      0.41 o
  -2   6   3       35.53       35.76      0.34 o
  -1   6   3        3.39        4.88      0.22 o
   0   6   3      153.70      160.57      3.17 o
   1   6   3        8.01        5.65      0.10 o
   2   6   3       28.98       27.11      0.59 o
   3   6   3      247.17      237.73      4.25 o
   4   6   3      177.15      187.36      5.92 o
   5   6   3       92.34       89.56      3.17 o
   6   6   3        3.52        3.86      0.36 o
   7   6   3      104.87       98.66      6.98 o
   8   6   3      182.74      167.49     13.60 o
   9   6   3       11.17       12.16      1.02 o
  -9   7   3       91.59       95.17      0.67 o
  -8   7   3        0.54        0.66      0.06 o
  -7   7   3        6.43        7.83      0.14 o
  -6   7   3       14.52       13.07      0.18 o
  -5   7   3        7.67        7.01      0.24 o
  -4   7   3       31.96       32.06      0.47 o
  -3   7   3       64.83       72.22      1.64 o
  -2   7   3       14.83       17.86      0.17 o
  -1   7   3     1392.56     1411.54     14.44 o
   0   7   3        9.19       10.32      0.22 o
   1   7   3      183.28      190.89      3.32 o
   2   7   3       29.55       30.78      0.74 o
   3   7   3      129.05      130.77      4.66 o
   4   7   3       27.33       30.31      1.28 o
   5   7   3       10.11       10.83      0.68 o
   6   7   3       81.14       75.94      5.40 o
   7   7   3       40.19       37.91      3.72 o
   8   7   3       28.85       26.01      2.39 o
   9   7   3       13.01       13.83      0.90 o
  -8   8   3        4.98        4.17      0.09 o
  -7   8   3       10.39       11.27      0.25 o
  -6   8   3        0.02        0.27      0.05 o
  -5   8   3       60.94       57.07      0.44 o
  -4   8   3        0.47        0.91      0.23 o
  -3   8   3       64.22       67.20      1.07 o
  -2   8   3        1.83        1.71      0.10 o
  -1   8   3        7.16        7.88      0.13 o
   0   8   3        2.07        3.07      0.41 o
   1   8   3        1.94        2.57      0.12 o
   2   8   3       61.06       59.70      1.74 o
   3   8   3      100.67      103.51      3.43 o
   4   8   3        0.39        0.39      0.10 o
   5   8   3       14.18       14.20      0.89 o
   6   8   3      118.87      104.99      7.51 o
   7   8   3       28.65       26.23      2.87 o
   8   8   3        2.82        4.20      0.33 o
  -7   9   3        2.30        3.08      0.04 o
  -6   9   3        1.31        1.64      0.04 o
  -5   9   3       47.74       52.69      1.11 o
  -4   9   3        7.04        6.45      0.14 o
  -3   9   3        0.69        0.72      0.11 o
  -2   9   3       85.89       94.30      1.04 o
  -1   9   3        8.83        7.63      0.15 o
   0   9   3        1.85        1.90      0.09 o
   1   9   3        8.14        9.91      0.61 o
   2   9   3        0.10        0.09      0.14 o
   3   9   3       16.04       20.71      1.01 o
   4   9   3       17.86       16.14      1.10 o
   5   9   3       44.07       41.40      2.68 o
   6   9   3       99.60       93.83      7.42 o
  -5  10   3       32.40       33.44      0.66 o
  -4  10   3       16.64       16.44      0.16 o
  -3  10   3        0.01        0.13      0.07 o
  -2  10   3       28.33       26.08      0.61 o
  -1  10   3       35.79       37.01      1.19 o
   0  10   3        0.35        0.66      0.06 o
   1  10   3       10.08       10.50      0.48 o
   2  10   3       40.41       37.33      1.91 o
   3  10   3       29.80       26.45      1.96 o
   4  10   3       10.26       10.30      0.80 o
   5  10   3        1.04        1.32      0.08 o
  -2  11   3        0.41        0.74      0.04 o
  -1  11   3      122.51      119.18      4.43 o
   0  11   3        1.91        2.11      0.08 o
   1  11   3       29.00       24.92      1.02 o
 -11   0   4       33.36       35.24      0.39 o
 -10   0   4        9.95        6.00      0.09 o
  -9   0   4       23.73       18.14      0.27 o
  -8   0   4        0.62       -0.08      0.30 o
  -7   0   4      406.50      380.89      6.34 o
  -6   0   4       22.21       23.90      0.38 o
  -5   0   4       29.71       24.51      0.38 o
  -4   0   4      752.54      750.91      7.80 o
  -3   0   4      271.67      277.74      8.76 o
  -2   0   4      432.90      379.63     10.12 o
  -1   0   4        6.71        4.46      0.09 o
   0   0   4      379.63      369.81     23.34 o
   1   0   4        0.05        0.63      0.18 o
   2   0   4       45.18       47.37      3.32 o
   3   0   4      386.21      362.08     13.24 o
   4   0   4      490.69      529.57     10.81 o
   5   0   4       69.26       54.59      1.05 o
   6   0   4      164.05      167.45      8.18 o
   7   0   4      630.68      613.27     21.07 o
   8   0   4       38.83       32.98      1.62 o
   9   0   4       84.65       78.15      4.28 o
  10   0   4        0.35        0.47      0.09 o
  11   0   4        3.68        5.16      0.37 o
 -11   1   4        4.94        6.22      0.09 o
 -10   1   4        1.88        1.89      0.05 o
  -9   1   4        2.32        1.58      0.08 o
  -8   1   4       17.90       19.28      0.27 o
  -7   1   4        1.49        0.90      0.11 o
  -6   1   4      171.09      163.88      1.12 o
  -5   1   4       50.52       49.53      0.84 o
  -4   1   4      580.91      555.11      3.88 o
  -3   1   4      243.87      223.92      2.37 o
  -2   1   4       23.42       21.58      0.41 o
  -1   1   4      672.26      661.23     15.56 o
   0   1   4       38.94       30.92      0.86 o
   1   1   4       30.27       40.79      1.08 o
   2   1   4        1.67        2.80      0.06 o
   3   1   4       14.68       16.12      0.52 o
   4   1   4      162.23      162.09      5.51 o
   5   1   4      224.81      228.63      7.14 o
   6   1   4      130.39      132.51      3.93 o
   7   1   4      157.39      158.19      3.00 o
   8   1   4       44.25       41.81      1.07 o
   9   1   4       24.20       28.46      1.02 o
  10   1   4        3.76        6.44      0.32 o
 -11   2   4        0.98        1.56      0.07 o
 -10   2   4       73.83       82.75      0.47 o
  -9   2   4       16.38       15.42      0.15 o
  -8   2   4        0.13        0.81      0.07 o
  -7   2   4      133.52      140.18      1.81 o
  -6   2   4       10.61       12.84      0.68 o
  -5   2   4       93.40       87.42      1.45 o
  -4   2   4       16.39       17.55      0.33 o
  -3   2   4       48.71       59.29      0.89 o
  -2   2   4      239.20      248.21      3.62 o
  -1   2   4      109.23      102.54      1.69 o
   0   2   4      272.26      292.00      5.49 o
   1   2   4       36.26       36.72      0.27 o
   2   2   4      204.31      220.29      1.57 o
   3   2   4       45.70       42.55      0.49 o
   4   2   4       98.99      101.66      2.37 o
   5   2   4       10.36       11.07      0.65 o
   6   2   4       17.42       18.49      1.27 o
   7   2   4       17.85       16.06      1.12 o
   8   2   4        9.96        9.20      0.55 o
   9   2   4       47.84       47.42      1.75 o
  10   2   4       22.55       24.46      0.95 o
 -10   3   4       29.77       29.41      0.50 o
  -9   3   4        1.15        1.64      0.21 o
  -8   3   4      177.51      183.78      2.01 o
  -7   3   4       12.49       11.96      0.18 o
  -6   3   4      146.70      145.01      0.94 o
  -5   3   4       40.85       41.91      0.36 o
  -4   3   4      292.23      288.50      4.17 o
  -3   3   4       16.54       10.72      0.15 o
  -2   3   4       66.12       60.69      0.51 o
  -1   3   4      460.78      491.72      7.64 o
   0   3   4        0.61        0.64      0.17 o
   1   3   4      217.77      254.97      3.92 o
   2   3   4       37.32       40.39      0.59 o
   3   3   4      192.18      211.45      4.46 o
   4   3   4       16.02       17.81      0.57 o
   5   3   4       15.13       13.22      0.40 o
   6   3   4       25.39       22.01      1.75 o
   7   3   4       70.33       63.14      5.59 o
   8   3   4       63.52       56.90      4.26 o
   9   3   4       91.14       93.71      5.16 o
  10   3   4        8.53        7.77      0.41 o
 -10   4   4       73.13       74.34      0.49 o
  -9   4   4        0.19        0.10      0.13 o
  -8   4   4        2.54        4.05      0.57 o
  -7   4   4        0.90        0.44      0.13 o
  -6   4   4      194.04      197.64      2.28 o
  -5   4   4       33.35       32.09      0.34 o
  -4   4   4      230.99      238.78      1.14 o
  -3   4   4       66.32       67.75      0.86 o
  -2   4   4       81.22       69.44      0.61 o
  -1   4   4       43.19       43.59      1.30 o
   0   4   4       87.27       74.01      0.82 o
   1   4   4       16.27       15.65      0.42 o
   2   4   4       39.65       48.24      2.01 o
   3   4   4      338.32      340.05      7.06 o
   4   4   4      436.66      442.59     15.53 o
   5   4   4        3.73        3.17      0.19 o
   6   4   4       40.45       34.37      2.62 o
   7   4   4       75.54       68.19      6.35 o
   8   4   4        1.15        2.89      0.24 o
   9   4   4        0.01        0.65      0.24 o
  10   4   4       33.66       32.89      1.72 o
 -10   5   4       17.23       18.56      0.22 o
  -9   5   4        2.29        3.59      0.08 o
  -8   5   4       50.53       50.57      0.40 o
  -7   5   4        2.76        3.74      0.07 o
  -6   5   4       84.48       82.96      0.77 o
  -5   5   4       10.58        8.88      0.12 o
  -4   5   4      204.61      202.26      2.44 o
  -3   5   4      188.09      191.82      3.46 o
  -2   5   4      101.59      100.80      0.84 o
  -1   5   4       69.94       70.86      1.32 o
   0   5   4        9.76       13.01      2.33 o
   1   5   4      233.22      226.96      3.13 o
   2   5   4       34.96       32.19      1.62 o
   3   5   4       88.38       92.35      2.06 o
   4   5   4      102.32       94.95      2.67 o
   5   5   4      177.12      166.43      7.98 o
   6   5   4       76.49       78.98      5.54 o
   7   5   4       72.61       77.92      6.08 o
   8   5   4        1.19        2.05      0.20 o
   9   5   4        4.85        5.40      0.40 o
  -9   6   4       17.61       18.34      0.18 o
  -8   6   4       34.25       39.02      0.46 o
  -7   6   4       20.51       22.32      0.20 o
  -6   6   4       63.01       64.28      0.61 o
  -5   6   4        5.82        5.79      0.13 o
  -4   6   4        3.25        3.71      0.20 o
  -3   6   4       81.06       93.94      1.60 o
  -2   6   4      771.70      794.26      8.17 o
  -1   6   4       12.51       13.54      0.24 o
   0   6   4      473.65      466.25      9.83 o
   1   6   4       77.79       86.91      2.37 o
   2   6   4       55.20       54.45      1.22 o
   3   6   4      194.89      171.83      7.56 o
   4   6   4        0.58        0.93      0.08 o
   5   6   4       13.52       12.36      1.03 o
   6   6   4       66.41       61.46      4.03 o
   7   6   4        8.79        8.23      0.96 o
   8   6   4        3.41        2.95      0.29 o
   9   6   4        1.33        1.09      0.10 o
  -8   7   4       64.93       68.15      0.99 o
  -7   7   4        5.86        6.41      0.07 o
  -6   7   4      218.83      207.53      1.16 o
  -5   7   4        4.49        4.24      0.07 o
  -4   7   4      185.98      176.46      3.55 o
  -3   7   4        1.05        2.74      0.64 o
  -2   7   4        0.99        2.54      0.09 o
  -1   7   4        1.65        1.26      0.24 o
   0   7   4        0.01       -0.22      0.22 o
   1   7   4       68.96       68.17      2.06 o
   2   7   4      222.65      214.09      5.46 o
   3   7   4        5.81        6.00      0.21 o
   4   7   4        5.53        4.67      0.13 o
   5   7   4        7.63        7.91      0.53 o
   6   7   4        0.02        0.38      0.08 o
   7   7   4        1.79        1.33      0.10 o
   8   7   4        0.00       -0.05      0.09 o
  -7   8   4       16.56       18.59      0.32 o
  -6   8   4       26.65       30.57      0.60 o
  -5   8   4        0.76        0.79      0.05 o
  -4   8   4       14.99       15.76      0.35 o
  -3   8   4       36.25       35.76      0.88 o
  -2   8   4      140.03      130.07      2.78 o
  -1   8   4       18.50       16.14      0.49 o
   0   8   4      168.93      162.07      4.21 o
   1   8   4        6.51        7.54      0.11 o
   2   8   4       57.88       60.09      2.43 o
   3   8   4       11.32       14.03      0.80 o
   4   8   4       23.97       24.99      1.61 o
   5   8   4       71.39       65.56      4.99 o
   6   8   4        1.84        2.09      0.18 o
   7   8   4        1.58        2.09      0.76 o
  -6   9   4        0.16        0.34      0.08 o
  -5   9   4        0.04        0.17      0.10 o
  -4   9   4       19.08       17.76      0.56 o
  -3   9   4       23.56       24.99      0.61 o
  -2   9   4       25.02       26.40      0.64 o
  -1   9   4       32.96       29.96      0.91 o
   0   9   4       59.39       58.61      2.24 o
   1   9   4        0.07        0.42      0.12 o
   2   9   4       13.52       14.16      0.67 o
   3   9   4        0.27        0.24      0.06 o
   4   9   4        3.33        2.56      0.16 o
   5   9   4       19.56       17.16      1.40 o
  -3  10   4       52.37       51.87      1.83 o
  -2  10   4      117.07      120.06      4.37 o
  -1  10   4       25.85       24.51      1.25 o
   0  10   4       48.67       52.68      2.53 o
   1  10   4       20.90       21.57      1.01 o
   2  10   4        4.80        3.77      0.22 o
   3  10   4        0.91        1.28      0.10 o
 -10   1   5        4.11        3.83      0.06 o
  -9   1   5       36.22       36.27      0.40 o
  -8   1   5       69.86       66.52      0.57 o
  -7   1   5      115.17      124.29      0.96 o
  -6   1   5      275.61      287.20      1.35 o
  -5   1   5      295.83      308.71      1.35 o
  -4   1   5      150.88      143.66      1.46 o
  -3   1   5        0.00        0.30      0.15 o
  -2   1   5        0.20        1.13      0.07 o
  -1   1   5      188.98      164.29      3.91 o
   0   1   5       15.36       12.59      0.45 o
   1   1   5        6.21        7.67      0.30 o
   2   1   5      341.53      325.43     15.86 o
   3   1   5      352.71      349.42     17.07 o
   4   1   5      348.67      322.90     18.32 o
   5   1   5       34.27       31.94      0.60 o
   6   1   5      240.91      240.64      7.15 o
   7   1   5       11.37       16.93      0.32 o
   8   1   5       40.03       38.63      1.21 o
   9   1   5       10.00       12.88      0.65 o
  10   1   5        1.75        2.41      0.11 o
 -10   2   5       13.71       17.28      0.15 o
  -9   2   5        9.66       10.40      0.11 o
  -8   2   5       12.32       10.29      0.13 o
  -7   2   5       81.85       74.30      0.80 o
  -6   2   5       87.86       89.97      1.04 o
  -5   2   5      946.85      919.18      7.09 o
  -4   2   5       16.21       14.14      0.17 o
  -3   2   5      151.72      158.81      4.19 o
  -2   2   5      218.97      228.27      4.74 o
  -1   2   5       61.58       59.74      1.52 o
   0   2   5       47.97       58.09      1.50 o
   1   2   5       22.36       24.23      0.56 o
   2   2   5       56.23       48.30      1.15 o
   3   2   5        4.68        5.36      0.27 o
   4   2   5      922.13      956.52     12.91 o
   5   2   5      212.93      198.41      9.42 o
   6   2   5        1.96        3.01      0.23 o
   7   2   5       58.53       57.01      5.16 o
   8   2   5        1.98        3.70      0.63 o
   9   2   5       17.95       25.01      0.74 o
  10   2   5        2.57        2.99      0.12 o
 -10   3   5        1.11        1.49      0.06 o
  -9   3   5       68.66       78.15      0.83 o
  -8   3   5        8.28        7.08      0.31 o
  -7   3   5       22.69       22.81      0.23 o
  -6   3   5       40.63       43.44      1.30 o
  -5   3   5       44.71       47.85      0.60 o
  -4   3   5       91.79      102.17      1.85 o
  -3   3   5      121.96      116.60      2.91 o
  -2   3   5        0.54        1.20      0.07 o
  -1   3   5       55.20       54.01      1.67 o
   0   3   5       64.90       70.66      1.72 o
   1   3   5       56.17       53.33      1.05 o
   2   3   5        1.68        1.97      0.08 o
   3   3   5      228.35      216.11      1.27 o
   4   3   5        0.39        1.43      0.09 o
   5   3   5       22.24       21.85      1.05 o
   6   3   5      102.60       93.68      7.48 o
   7   3   5        1.98        2.03      0.22 o
   8   3   5        4.56        4.53      0.26 o
   9   3   5        1.25        1.66      0.23 o
  -9   4   5       17.39       19.62      0.26 o
  -8   4   5        0.09        0.51      0.16 o
  -7   4   5       14.36       12.32      0.15 o
  -6   4   5        1.38        1.35      0.13 o
  -5   4   5      105.59       99.89      1.56 o
  -4   4   5      177.74      185.03      1.08 o
  -3   4   5       14.36       14.51      0.27 o
  -2   4   5        3.34        4.17      0.11 o
  -1   4   5       19.34       22.48      0.70 o
   0   4   5       20.63       22.79      0.77 o
   1   4   5       34.98       36.37      0.72 o
   2   4   5      101.76      110.87      1.78 o
   3   4   5       43.55       44.35      1.04 o
   4   4   5       27.98       27.81      0.89 o
   5   4   5       21.21       25.86      1.45 o
   6   4   5       21.59       24.05      2.33 o
   7   4   5       89.63       84.82      9.14 o
   8   4   5       32.76       38.92      1.42 o
   9   4   5       10.93        9.85      0.41 o
  -9   5   5        7.62        7.94      0.08 o
  -8   5   5       52.49       51.56      0.81 o
  -7   5   5       95.66      102.54      1.31 o
  -6   5   5       76.17       78.57      1.42 o
  -5   5   5       13.19       14.02      0.46 o
  -4   5   5        2.49        4.54      0.16 o
  -3   5   5       17.54       21.89      0.68 o
  -2   5   5       84.48       89.73      2.33 o
  -1   5   5        0.34        2.19      0.27 o
   0   5   5      193.76      212.18      3.67 o
   1   5   5       52.53       48.93      0.69 o
   2   5   5       70.75       65.45      1.62 o
   3   5   5        7.17        6.09      0.30 o
   4   5   5      251.48      239.06      7.86 o
   5   5   5        6.90        6.32      0.31 o
   6   5   5       55.46       44.35      4.74 o
   7   5   5        6.38        6.01      0.13 o
   8   5   5        9.44        9.35      0.33 o
  -8   6   5        2.74        2.08      0.04 o
  -7   6   5        2.46        2.06      0.05 o
  -6   6   5        0.01        0.05      0.12 o
  -5   6   5       95.67       92.59      2.14 o
  -4   6   5       65.89       68.63      1.91 o
  -3   6   5       11.01       11.91      1.06 o
  -2   6   5       16.27       21.52      0.70 o
  -1   6   5       27.58       25.74      0.66 o
   0   6   5        0.88        1.23      0.38 o
   1   6   5        3.37        3.93      0.31 o
   2   6   5      194.03      196.86      7.46 o
   3   6   5        6.51        6.73      0.42 o
   4   6   5       11.34       11.04      0.59 o
   5   6   5       26.81       25.01      1.66 o
   6   6   5       16.73       18.25      1.72 o
   7   6   5        0.30        0.37      0.04 o
   8   6   5       11.99        9.87      0.49 o
  -7   7   5        0.61        0.63      0.04 o
  -6   7   5       73.94       72.91      1.15 o
  -5   7   5       25.92       29.57      0.64 o
  -4   7   5       26.12       25.53      0.71 o
  -3   7   5       26.53       25.13      0.60 o
  -2   7   5        1.11        1.65      0.06 o
  -1   7   5       71.69       72.65      2.40 o
   0   7   5        1.97        2.10      0.19 o
   1   7   5       25.34       24.71      1.27 o
   2   7   5        0.14        1.42      0.65 o
   3   7   5       66.23       59.55      2.74 o
   4   7   5      112.33       98.78      6.75 o
   5   7   5       32.51       27.27      2.55 o
   6   7   5       12.30        9.60      1.15 o
   7   7   5        1.24        1.39      0.19 o
  -6   8   5       32.61       34.99      0.82 o
  -5   8   5       24.52       22.23      0.67 o
  -4   8   5       25.57       25.27      1.00 o
  -3   8   5       11.23       11.78      0.42 o
  -2   8   5        0.01        0.14      0.13 o
  -1   8   5        0.36        1.15      0.14 o
   0   8   5       76.38       79.57      3.24 o
   1   8   5       14.35       13.25      0.77 o
   2   8   5       27.38       28.68      1.50 o
   3   8   5        5.04        5.56      0.49 o
   4   8   5       27.85       25.30      2.42 o
   5   8   5       20.93       19.03      1.77 o
  -4   9   5       26.72       26.03      0.99 o
  -3   9   5       72.42       75.17      3.17 o
  -2   9   5       88.69       88.45      4.51 o
  -1   9   5        6.64        9.29      0.59 o
   0   9   5       29.76       31.15      2.22 o
   1   9   5        2.84        3.86      0.21 o
   2   9   5       12.57       11.68      1.03 o
   3   9   5       11.71       12.78      1.19 o
   4   9   5        0.20       -0.03      0.09 o
  -9   0   6        0.38        0.73      0.06 o
  -8   0   6      149.87      148.18      2.30 o
  -7   0   6        2.95        3.47      0.09 o
  -6   0   6        9.70        8.27      0.44 o
  -5   0   6      143.87      145.30      2.69 o
  -4   0   6       23.96       25.74      0.50 o
  -3   0   6      135.91      136.19      4.61 o
  -2   0   6      672.72      656.41     37.95 o
  -1   0   6      111.27      109.20      7.33 o
   0   0   6      193.01      163.32     12.94 o
   1   0   6       60.14       54.28      5.90 o
   2   0   6      599.24      560.44     58.44 o
   3   0   6      381.65      356.51     38.54 o
   4   0   6       14.86       15.55      1.23 o
   5   0   6      296.13      295.49     21.96 o
   6   0   6        5.78        7.25      0.17 o
   7   0   6       38.52       43.87      0.75 o
   8   0   6       10.57       15.92      0.31 o
   9   0   6       68.52       65.21      0.69 o
  -9   1   6        0.15        0.25      0.09 o
  -8   1   6        5.68        5.86      0.15 o
  -7   1   6       13.81       17.95      0.37 o
  -6   1   6      172.07      166.89      2.95 o
  -5   1   6        3.82        4.11      0.10 o
  -4   1   6      144.24      138.98      2.07 o
  -3   1   6        0.74        1.44      0.11 o
  -2   1   6       10.47        9.73      0.38 o
  -1   1   6       77.98       77.47      3.19 o
   0   1   6        1.70        2.73      0.09 o
   1   1   6      287.54      265.35     16.31 o
   2   1   6       10.03       11.19      0.72 o
   3   1   6      144.50      132.92      9.75 o
   4   1   6       54.92       48.78      4.27 o
   5   1   6       91.73       96.73      4.83 o
   6   1   6       63.76       59.52      1.82 o
   7   1   6        9.62       13.63      0.19 o
   8   1   6        7.96       10.54      0.43 o
   9   1   6        3.14        3.79      0.14 o
  -9   2   6        1.41        0.96      0.04 o
  -8   2   6       33.16       34.82      0.40 o
  -7   2   6        0.57        0.45      0.12 o
  -6   2   6       29.44       32.81      0.81 o
  -5   2   6       42.48       46.80      0.70 o
  -4   2   6        4.52        4.72      0.50 o
  -3   2   6       26.21       27.10      0.71 o
  -2   2   6        2.99        2.44      0.13 o
  -1   2   6       13.25       11.51      0.47 o
   0   2   6       78.50       82.03      8.31 o
   1   2   6        9.02        9.45      0.46 o
   2   2   6       12.77       13.93      0.73 o
   3   2   6      131.20      131.49      5.30 o
   4   2   6       14.85       16.52      0.72 o
   5   2   6        5.55        5.84      0.22 o
   6   2   6        4.52        5.16      0.09 o
   7   2   6        5.20        5.86      0.20 o
   8   2   6       35.89       43.72      0.46 o
  -9   3   6        5.67        6.12      0.06 o
  -8   3   6       12.99       12.43      0.23 o
  -7   3   6        3.43        4.67      0.14 o
  -6   3   6      231.95      222.18      4.57 o
  -5   3   6       11.57       10.75      0.16 o
  -4   3   6       99.71       97.40      1.68 o
  -3   3   6       26.53       29.37      0.95 o
  -2   3   6       10.92       11.17      0.38 o
  -1   3   6        0.24        0.23      0.20 o
   0   3   6       12.53       15.13      0.92 o
   1   3   6      382.37      390.96     17.05 o
   2   3   6        1.19        2.31      0.15 o
   3   3   6       87.61       88.64      2.34 o
   4   3   6        0.00        0.41      0.06 o
   5   3   6      138.11      140.78      5.58 o
   6   3   6      140.52      129.27      8.67 o
   7   3   6        6.92        6.39      0.16 o
   8   3   6       58.11       62.53      2.37 o
  -8   4   6       15.69       14.45      0.25 o
  -7   4   6       38.89       37.38      0.65 o
  -6   4   6       51.83       55.07      0.86 o
  -5   4   6       43.67       38.44      1.36 o
  -4   4   6       28.09       32.71      1.12 o
  -3   4   6        2.03        4.72      0.51 o
  -2   4   6      268.62      255.88     10.59 o
  -1   4   6       17.40       19.46      0.81 o
   0   4   6        7.48        5.37      0.44 o
   1   4   6        1.85        2.15      0.23 o
   2   4   6       23.64       21.52      0.59 o
   3   4   6       69.04       69.92      1.73 o
   4   4   6       38.80       44.37      1.66 o
   5   4   6       52.42       45.86      1.93 o
   6   4   6        0.13        0.20      0.09 o
   7   4   6       66.31       68.11      2.50 o
   8   4   6        7.08        5.02      0.23 o
  -8   5   6        6.60        5.55      0.07 o
  -7   5   6       10.03       12.52      0.33 o
  -6   5   6        0.00        0.11      0.13 o
  -5   5   6       55.01       56.27      1.51 o
  -4   5   6        0.40        0.96      0.19 o
  -3   5   6       26.37       24.31      1.44 o
  -2   5   6        0.69        0.43      0.16 o
  -1   5   6      174.97      192.18      8.27 o
   0   5   6       17.50       19.00      1.02 o
   1   5   6        0.76        1.39      0.40 o
   2   5   6       25.16       27.25      1.17 o
   3   5   6       46.13       47.28      2.23 o
   4   5   6       33.90       35.51      2.20 o
   5   5   6        1.73        2.31      0.08 o
   6   5   6        1.27        1.62      0.10 o
   7   5   6       42.80       51.51      2.13 o
  -7   6   6       31.32       30.40      0.50 o
  -6   6   6        3.51        5.11      0.20 o
  -5   6   6      126.60      123.51      3.21 o
  -4   6   6       15.12       14.53      0.66 o
  -3   6   6        1.47        1.86      0.14 o
  -2   6   6       37.55       29.91      1.56 o
  -1   6   6        0.00        0.42      0.09 o
   0   6   6      100.61       97.49      5.17 o
   1   6   6        1.29        1.27      0.06 o
   2   6   6       44.23       45.18      2.38 o
   3   6   6       95.09       94.92      4.71 o
   4   6   6        8.27        7.91      0.51 o
   5   6   6        0.51       -0.01      0.11 o
   6   6   6       24.11       22.77      0.71 o
  -6   7   6        5.23        3.64      0.12 o
  -5   7   6        1.34        1.72      0.09 o
  -4   7   6       48.83       53.15      2.30 o
  -3   7   6        0.00       -0.02      0.12 o
  -2   7   6        0.34        0.78      0.10 o
  -1   7   6        0.93        1.17      0.10 o
   0   7   6       16.79       16.31      1.14 o
   1   7   6       64.10       68.21      3.71 o
   2   7   6       48.68       50.20      2.83 o
   3   7   6        0.14        0.06      0.12 o
   4   7   6       43.18       43.74      3.41 o
   5   7   6        1.28        1.22      0.10 o
  -4   8   6       35.98       38.55      1.60 o
  -3   8   6       43.87       44.35      2.79 o
  -2   8   6        6.15        5.95      0.46 o
  -1   8   6       20.50       19.22      1.24 o
   0   8   6       18.03       18.50      1.35 o
   1   8   6        0.57        0.69      0.16 o
   2   8   6        0.07        0.24      0.05 o
   3   8   6       25.67       22.06      2.74 o
   4   8   6        7.28        8.62      1.52 o
  -8   1   7        9.87       11.37      0.28 o
  -7   1   7        2.93        2.87      0.05 o
  -6   1   7        4.25        4.49      0.08 o
  -5   1   7        1.40        0.93      0.10 o
  -4   1   7        3.87        5.16      0.42 o
  -3   1   7      216.68      219.57      9.40 o
  -2   1   7       31.98       34.11      1.77 o
  -1   1   7      186.42      168.40      8.17 o
   0   1   7        5.30        6.09      0.64 o
   1   1   7      130.12      113.73      9.49 o
   2   1   7       26.93       24.43      2.77 o
   3   1   7        3.03        2.39      0.24 o
   4   1   7        0.01        0.24      0.17 o
   5   1   7        0.36        0.59      0.28 o
   6   1   7        3.43        3.59      0.08 o
   7   1   7       16.81       17.24      0.21 o
  -8   2   7       26.56       29.95      0.57 o
  -7   2   7       28.77       27.11      0.68 o
  -6   2   7        0.44        0.17      0.12 o
  -5   2   7       26.83       26.06      1.07 o
  -4   2   7       53.49       59.28      2.54 o
  -3   2   7       27.86       28.91      1.28 o
  -2   2   7       77.23       77.08      4.79 o
  -1   2   7       57.79       52.50      3.71 o
   0   2   7      254.63      248.66     18.19 o
   1   2   7       27.70       28.17      2.57 o
   2   2   7       27.67       23.84      2.33 o
   3   2   7        5.85        4.38      0.40 o
   4   2   7      207.57      214.50      8.90 o
   5   2   7       94.34       90.46      3.63 o
   6   2   7       14.06       20.08      0.25 o
   7   2   7        0.01        0.34      0.07 o
  -7   3   7       12.24       13.11      0.40 o
  -6   3   7       26.43       24.27      0.86 o
  -5   3   7       83.47       86.49      3.03 o
  -4   3   7       38.42       35.05      1.57 o
  -3   3   7       35.90       34.48      1.96 o
  -2   3   7       16.27       17.33      1.55 o
  -1   3   7        6.10        4.28      0.34 o
   0   3   7        7.14        6.86      0.56 o
   1   3   7       63.26       56.12      4.75 o
   2   3   7       23.68       23.70      2.48 o
   3   3   7        2.04        2.46      0.27 o
   4   3   7       14.48       16.19      0.40 o
   5   3   7       60.17       62.58      1.70 o
   6   3   7       37.33       40.47      2.07 o
   7   3   7       11.19       12.67      0.40 o
  -7   4   7        0.36        0.20      0.04 o
  -6   4   7        1.75        1.85      0.10 o
  -5   4   7       16.95       20.64      1.01 o
  -4   4   7        0.19        0.39      0.10 o
  -3   4   7        3.54        3.24      0.14 o
  -2   4   7       27.38       32.49      2.72 o
  -1   4   7       39.32       36.33      3.76 o
   0   4   7      116.10      130.11     10.70 o
   1   4   7        3.73        3.44      0.25 o
   2   4   7      115.06      118.22      8.44 o
   3   4   7        5.05        6.57      0.21 o
   4   4   7       13.68       16.02      0.78 o
   5   4   7        1.19        0.62      0.08 o
   6   4   7       11.05       11.29      0.43 o
  -6   5   7       42.85       40.27      1.84 o
  -5   5   7       56.66       50.95      2.46 o
  -4   5   7       35.11       31.90      2.05 o
  -3   5   7       25.58       21.90      1.15 o
  -2   5   7       10.05       10.47      0.89 o
  -1   5   7      216.58      188.01     15.49 o
   0   5   7        3.83        3.62      0.31 o
   1   5   7       63.99       53.01      4.19 o
   2   5   7      132.21      133.24      9.74 o
   3   5   7       24.38       26.88      1.92 o
   4   5   7        8.94       11.27      0.48 o
   5   5   7        2.55        2.01      0.14 o
  -5   6   7        0.05        0.30      0.16 o
  -4   6   7        3.64        3.56      0.20 o
  -3   6   7        7.23        7.09      0.55 o
  -2   6   7       45.78       48.92      3.67 o
  -1   6   7        1.24        1.24      0.11 o
   0   6   7        1.21        0.74      0.09 o
   1   6   7       32.62       30.02      3.30 o
   2   6   7       31.25       31.74      3.38 o
   3   6   7       31.68       28.48      3.26 o
   4   6   7      107.25       98.95      9.30 o
  -3   7   7        0.82        1.19      0.12 o
  -2   7   7        3.61        3.68      0.31 o
  -1   7   7       76.67       66.26      6.87 o
   0   7   7       13.68       11.09      1.44 o
   1   7   7        2.18        1.41      0.14 o
   2   7   7        0.44        0.48      0.12 o
   3   7   7       12.01        8.08      1.41 o
  -6   0   8       50.09       45.28      3.23 o
  -5   0   8        5.71        4.67      0.55 o
  -4   0   8       71.43       70.62      5.62 o
  -3   0   8        2.27        1.33      0.11 o
  -2   0   8      124.43      105.14     10.64 o
  -1   0   8        0.56        0.70      0.07 o
   0   0   8       75.93       65.99      9.55 o
   1   0   8        3.92        3.90      0.77 o
   2   0   8       18.63       15.21      3.12 o
   3   0   8       92.44      107.01      1.11 o
   4   0   8       97.44      108.57      1.06 o
   5   0   8       36.64       40.57      0.60 o
  -6   1   8        0.19        0.38      0.08 o
  -5   1   8       45.13       48.96      2.10 o
  -4   1   8        1.06        0.54      0.07 o
  -3   1   8        3.02        3.26      0.19 o
  -2   1   8       15.43       13.62      1.07 o
  -1   1   8        0.01        0.57      0.22 o
   0   1   8       38.91       31.88      3.00 o
   1   1   8       21.72       15.89      1.63 o
   2   1   8        1.74        2.40      0.31 o
   3   1   8       60.36       71.44      0.64 o
   4   1   8       27.16       31.61      1.12 o
   5   1   8       11.94       14.77      0.45 o
  -6   2   8        0.05        0.13      0.06 o
  -5   2   8       14.94       13.81      0.48 o
  -4   2   8        1.50        1.43      0.06 o
  -3   2   8       27.04       26.27      1.48 o
  -2   2   8       13.94       11.83      0.98 o
  -1   2   8        2.51        2.85      0.19 o
   0   2   8        0.12        0.12      0.08 o
   1   2   8        0.42        0.46      0.08 o
   2   2   8       30.69       31.49      2.43 o
   3   2   8       54.94       58.57      3.55 o
   4   2   8        4.48        5.69      0.37 o
   5   2   8       67.31       79.83      1.66 o
  -5   3   8       61.92       64.72      2.51 o
  -4   3   8       52.57       49.14      2.67 o
  -3   3   8        6.53        7.20      0.39 o
  -2   3   8       31.01       27.97      2.45 o
  -1   3   8        4.43        4.23      0.39 o
   0   3   8       56.06       50.98      5.38 o
   1   3   8       50.39       38.93      6.12 o
   2   3   8       13.13       16.95      0.96 o
   3   3   8        1.32        1.55      0.21 o
   4   3   8        5.23        4.73      0.28 o
   5   3   8       25.68       33.99      0.36 o
  -4   4   8        6.71        7.33      0.47 o
  -3   4   8       28.28       24.55      1.90 o
  -2   4   8       25.18       17.92      1.63 o
  -1   4   8       19.21       17.56      1.91 o
   0   4   8       53.32       40.65      6.19 o
   1   4   8       46.43       39.07      6.51 o
   2   4   8       57.29       49.33      6.36 o
   3   4   8        1.88        2.09      0.05 o
   4   4   8       12.28       11.28      0.61 o
  -3   5   8       68.45       68.06      5.04 o
  -2   5   8        0.02        0.79      0.21 o
  -1   5   8       17.84       20.49      2.14 o
   0   5   8        1.17        1.54      0.16 o
   1   5   8        7.48        7.98      1.38 o
   2   5   8        0.61        1.04      0.16 o
  -3   1   9        0.00        0.44      0.04 o
  -2   1   9        0.30        0.14      0.08 o
  -1   1   9        2.53        3.45      0.34 o
   0   1   9        3.34        3.21      0.34 o
   1   1   9       11.61       10.87      1.23 o
   2   1   9       11.54       11.30      1.10 o
  -2   2   9       25.13       28.15      2.25 o
  -1   2   9       11.81        7.59      0.65 o
   0   2   9        0.46        1.43      0.15 o
   1   2   9       24.68       22.56      2.90 o
 
